# Supplementary material for: Plasmid-Mediated Transmission of KPC-2 Carbapenemase in Enterobacteriaceae in Critically Ill Patients
Source: Front Microbiol. 2019 Feb 19;10:276. doi: 10.3389/fmicb.2019.00276 (PMC6390000; doi:10.3389/fmicb.2019.00276)
Supplement: Supplementary file 1 [file Table_1.xlsx]

## Sheet: Tabelle1
Supplementary Table S1: AMR prediction by webtools
		ResFinder 3.0 (CGE; Threshold for ID: 90%, minimum length: 60%):
strain	species	point mutations*	acquired resistance genes	phenotype	ID	Query
TC 604-16K1	E. coli K12J53	none	aac(6')Ib-cr	aminoglycoside	100	519/519
			strA	aminoglycoside	100	804/804
			aph(6)-Id	aminoglycoside	100	837/837
			aac(3)-IId	aminoglycoside	99.88	861/861
			blaTEM-1B	beta-lactam	100	861/861
			blaKPC-2	beta-lactam	100	882/882
			blaOXA-1	beta-lactam	100	831/831
			aac(6')Ib-cr	fluoroquinolone	100	519/519
			catB3	phenicol	99.84	633/633
			ARR-3	rifampicin	100	453/453
			sul1	sulphonamide	100	927/927
			dfrA18	trimethoprim	99.82	570/570
TC 607-16K4	E. coli K12J53	none	same as 604-16K1
TC 609-16K1	E. coli K12J53	none	same as 604-16K1 except/in addition:
			qnrB2	fluoroquinolone	100	645/645
			mph(A)	MLS-Macrolide, Lincosamide and Streptogramin B	100	906/906
TC 828-16-1K2	E. coli K12J53	none	same as 604-16K1 except/in addition:
			aac(3)-Iva	aminoglycoside	98.59	786/496
			qnrB2	fluoroquinolone	100	645/645
			mph(A)	MLS-Macrolide, Lincosamide and Streptogramin B	100	906/906
604/16	C. freundii	n.a.	same as 604-16K1 except/in addition:
			blaCMY-84	beta-lactam	99.65	1146/1146
			qnrB38	fluorochinolone	99.84	645/645
607/16	E. coli	gyrA p.S83L	same as 604-16K1 except/in addition:	quinolones, fluoroquinolones
			sul2	sulphonamide	100	816/816
			tet(B)	tetracycline	100	1206/1206
609/16	K. oxytoca	n.a.	same as 604-16K1 except/in addition:
			blaOXA-5-1	beta-lactam	99.08	873/873
			qnrB2	fluoroquinolone	100	645/645
			mph(A)	MLS-Macrolide, Lincosamide and Streptogramin B	100	906/906
828/16-1	C. freundii	n.a.	same as 604-16K1 except/in addition:
			aph(3')-Ia	aminoglycoside	99.39	816/816
			aac(6')-IIc	aminoglycoside	100.00	582/582
			blaCMY-84	beta-lactam	99.65	1146/1146
			qnrB2	fluoroquinolone	100.00	645/645
			qnrB38	fluoroquinolone	99.84	645/645
			mph(A)	MLS	100.00	906/906
			ere(A)	MLS	100.00	1227/1043
			sul2	sulfonamide	100.00	816/816
clinical isolates and respective transconjugants (TCs) from the present study (outbreak Feb - July 2016, Berlin, Germany)
resistance genes subsequently confirmed by standard PCR in all clinical isolates and transconjugants
resistance genes confirmed in all clinical isolates and transconjugants using ResFinder 3.0
* mutations in genes (e.g. gyrA and parC) contributing to fluoroquinolone resistance
